# Supplementary material for: RNA-seq for comparative transcript profiling of kenaf under salinity stress
Source: J Plant Res. 2016 Dec 20;130(2):365–72. doi: 10.1007/s10265-016-0898-9 (PMC5318473; doi:10.1007/s10265-016-0898-9)
Supplement: Supplementary file 3 — Supplementary material 3 (XLSX 20 KB) [file 10265_2016_898_MOESM3_ESM.xlsx]

## Sheet: Sheet1
Table S2 The KEGG Pathways
#	Pathway	All genes with pathway annotation (33807)	Pathway ID	Level 1	Level 2
1	Metabolic pathways	6562 (19.41%)	ko01100	Metabolism	Global map
2	Biosynthesis of secondary metabolites	3273 (9.68%)	ko01110	Metabolism	Global map
3	Plant hormone signal transduction	2493 (7.37%)	ko04075	Environmental Information Processing	Signal transduction
4	Plant-pathogen interaction	1920 (5.68%)	ko04626	Organismal Systems	Environmental adaptation
5	RNA transport	1484 (4.39%)	ko03013	Genetic Information Processing	Translation
6	Spliceosome	1262 (3.73%)	ko03040	Genetic Information Processing	Transcription
7	Protein processing in endoplasmic reticulum	1066 (3.15%)	ko04141	Genetic Information Processing	Folding, sorting and degradation
8	Ribosome	933 (2.76%)	ko03010	Genetic Information Processing	Translation
9	Endocytosis	919 (2.72%)	ko04144	Cellular Processes	Transport and catabolism
10	mRNA surveillance pathway	844 (2.5%)	ko03015	Genetic Information Processing	Translation
11	Ubiquitin mediated proteolysis	797 (2.36%)	ko04120	Genetic Information Processing	Folding, sorting and degradation
12	Glycerophospholipid metabolism	746 (2.21%)	ko00564	Metabolism	Lipid metabolism
13	Starch and sucrose metabolism	676 (2%)	ko00500	Metabolism	Carbohydrate metabolism
14	RNA degradation	664 (1.96%)	ko03018	Genetic Information Processing	Folding, sorting and degradation
15	Purine metabolism	638 (1.89%)	ko00230	Metabolism	Nucleotide metabolism
16	Pyrimidine metabolism	625 (1.85%)	ko00240	Metabolism	Nucleotide metabolism
17	Circadian rhythm - plant	618 (1.83%)	ko04712	Organismal Systems	Environmental adaptation
18	Ribosome biogenesis in eukaryotes	565 (1.67%)	ko03008	Genetic Information Processing	Translation
19	Ether lipid metabolism	487 (1.44%)	ko00565	Metabolism	Lipid metabolism
20	Glycolysis / Gluconeogenesis	413 (1.22%)	ko00010	Metabolism	Carbohydrate metabolism
21	Oxidative phosphorylation	409 (1.21%)	ko00190	Metabolism	Energy metabolism
22	Amino sugar and nucleotide sugar metabolism	404 (1.2%)	ko00520	Metabolism	Carbohydrate metabolism
23	Phagosome	393 (1.16%)	ko04145	Cellular Processes	Transport and catabolism
24	Phenylpropanoid biosynthesis	355 (1.05%)	ko00940	Metabolism	Biosynthesis of other secondary metabolites
25	ABC transporters	347 (1.03%)	ko02010	Environmental Information Processing	Membrane transport
26	Pentose and glucuronate interconversions	335 (0.99%)	ko00040	Metabolism	Carbohydrate metabolism
27	RNA polymerase	326 (0.96%)	ko03020	Genetic Information Processing	Transcription
28	Flavonoid biosynthesis	324 (0.96%)	ko00941	Metabolism	Biosynthesis of other secondary metabolites
29	Phosphatidylinositol signaling system	320 (0.95%)	ko04070	Environmental Information Processing	Signal transduction
30	Pyruvate metabolism	308 (0.91%)	ko00620	Metabolism	Carbohydrate metabolism
31	Basal transcription factors	290 (0.86%)	ko03022	Genetic Information Processing	Transcription
32	Natural killer cell mediated cytotoxicity	286 (0.85%)	ko04650	Organismal Systems	Immune system
33	Inositol phosphate metabolism	282 (0.83%)	ko00562	Metabolism	Carbohydrate metabolism
34	Stilbenoid, diarylheptanoid and gingerol biosynthesis	265 (0.78%)	ko00945	Metabolism	Biosynthesis of other secondary metabolites
35	Peroxisome	259 (0.77%)	ko04146	Cellular Processes	Transport and catabolism
36	Regulation of autophagy	246 (0.73%)	ko04140	Cellular Processes	Transport and catabolism
37	Arginine and proline metabolism	242 (0.72%)	ko00330	Metabolism	Amino acid metabolism
38	Glycerolipid metabolism	242 (0.72%)	ko00561	Metabolism	Lipid metabolism
39	Nucleotide excision repair	234 (0.69%)	ko03420	Genetic Information Processing	Replication and repair
40	Limonene and pinene degradation	230 (0.68%)	ko00903	Metabolism	Metabolism of terpenoids and polyketides
41	Cysteine and methionine metabolism	227 (0.67%)	ko00270	Metabolism	Amino acid metabolism
42	Terpenoid backbone biosynthesis	218 (0.64%)	ko00900	Metabolism	Metabolism of terpenoids and polyketides
43	Zeatin biosynthesis	214 (0.63%)	ko00908	Metabolism	Metabolism of terpenoids and polyketides
44	Glutathione metabolism	209 (0.62%)	ko00480	Metabolism	Metabolism of other amino acids
45	Ascorbate and aldarate metabolism	208 (0.62%)	ko00053	Metabolism	Carbohydrate metabolism
46	Fructose and mannose metabolism	208 (0.62%)	ko00051	Metabolism	Carbohydrate metabolism
47	Carbon fixation in photosynthetic organisms	208 (0.62%)	ko00710	Metabolism	Energy metabolism
48	Glycine, serine and threonine metabolism	203 (0.6%)	ko00260	Metabolism	Amino acid metabolism
49	Citrate cycle (TCA cycle)	202 (0.6%)	ko00020	Metabolism	Carbohydrate metabolism
50	Proteasome	197 (0.58%)	ko03050	Genetic Information Processing	Folding, sorting and degradation
51	Galactose metabolism	186 (0.55%)	ko00052	Metabolism	Carbohydrate metabolism
52	Pentose phosphate pathway	184 (0.54%)	ko00030	Metabolism	Carbohydrate metabolism
53	Glyoxylate and dicarboxylate metabolism	183 (0.54%)	ko00630	Metabolism	Carbohydrate metabolism
54	Aminoacyl-tRNA biosynthesis	179 (0.53%)	ko00970	Genetic Information Processing	Translation
55	Carotenoid biosynthesis	177 (0.52%)	ko00906	Metabolism	Metabolism of terpenoids and polyketides
56	Flavone and flavonol biosynthesis	176 (0.52%)	ko00944	Metabolism	Biosynthesis of other secondary metabolites
57	Homologous recombination	175 (0.52%)	ko03440	Genetic Information Processing	Replication and repair
58	Glycosylphosphatidylinositol(GPI)-anchor biosynthesis	165 (0.49%)	ko00563	Metabolism	Glycan biosynthesis and metabolism
59	Fatty acid metabolism	164 (0.49%)	ko00071	Metabolism	Lipid metabolism
60	Porphyrin and chlorophyll metabolism	161 (0.48%)	ko00860	Metabolism	Metabolism of cofactors and vitamins
61	Protein export	160 (0.47%)	ko03060	Genetic Information Processing	Folding, sorting and degradation
62	alpha-Linolenic acid metabolism	158 (0.47%)	ko00592	Metabolism	Lipid metabolism
63	Photosynthesis	158 (0.47%)	ko00195	Metabolism	Energy metabolism
64	Phenylalanine metabolism	157 (0.46%)	ko00360	Metabolism	Amino acid metabolism
65	Nitrogen metabolism	155 (0.46%)	ko00910	Metabolism	Energy metabolism
66	Alanine, aspartate and glutamate metabolism	151 (0.45%)	ko00250	Metabolism	Amino acid metabolism
67	Lysine degradation	145 (0.43%)	ko00310	Metabolism	Amino acid metabolism
68	Cyanoamino acid metabolism	141 (0.42%)	ko00460	Metabolism	Metabolism of other amino acids
69	SNARE interactions in vesicular transport	141 (0.42%)	ko04130	Genetic Information Processing	Folding, sorting and degradation
70	Tryptophan metabolism	140 (0.41%)	ko00380	Metabolism	Amino acid metabolism
71	Fatty acid biosynthesis	137 (0.41%)	ko00061	Metabolism	Lipid metabolism
72	Other glycan degradation	137 (0.41%)	ko00511	Metabolism	Glycan biosynthesis and metabolism
73	DNA replication	136 (0.4%)	ko03030	Genetic Information Processing	Replication and repair
74	Valine, leucine and isoleucine degradation	136 (0.4%)	ko00280	Metabolism	Amino acid metabolism
75	Propanoate metabolism	133 (0.39%)	ko00640	Metabolism	Carbohydrate metabolism
76	Mismatch repair	129 (0.38%)	ko03430	Genetic Information Processing	Replication and repair
77	N-Glycan biosynthesis	128 (0.38%)	ko00510	Metabolism	Glycan biosynthesis and metabolism
78	Steroid biosynthesis	127 (0.38%)	ko00100	Metabolism	Lipid metabolism
79	Tyrosine metabolism	127 (0.38%)	ko00350	Metabolism	Amino acid metabolism
80	Base excision repair	125 (0.37%)	ko03410	Genetic Information Processing	Replication and repair
81	beta-Alanine metabolism	123 (0.36%)	ko00410	Metabolism	Metabolism of other amino acids
82	Diterpenoid biosynthesis	120 (0.35%)	ko00904	Metabolism	Metabolism of terpenoids and polyketides
83	Biosynthesis of unsaturated fatty acids	114 (0.34%)	ko01040	Metabolism	Lipid metabolism
84	Phenylalanine, tyrosine and tryptophan biosynthesis	113 (0.33%)	ko00400	Metabolism	Amino acid metabolism
85	Sphingolipid metabolism	112 (0.33%)	ko00600	Metabolism	Lipid metabolism
86	Butanoate metabolism	104 (0.31%)	ko00650	Metabolism	Carbohydrate metabolism
87	Valine, leucine and isoleucine biosynthesis	103 (0.3%)	ko00290	Metabolism	Amino acid metabolism
88	Cutin, suberine and wax biosynthesis	99 (0.29%)	ko00073	Metabolism	Lipid metabolism
89	Sulfur metabolism	97 (0.29%)	ko00920	Metabolism	Energy metabolism
90	Circadian rhythm - mammal	95 (0.28%)	ko04710	Organismal Systems	Environmental adaptation
91	Ubiquinone and other terpenoid-quinone biosynthesis	94 (0.28%)	ko00130	Metabolism	Metabolism of cofactors and vitamins
92	Sesquiterpenoid and triterpenoid biosynthesis	91 (0.27%)	ko00909	Metabolism	Metabolism of terpenoids and polyketides
93	Fatty acid elongation	91 (0.27%)	ko00062	Metabolism	Lipid metabolism
94	Pantothenate and CoA biosynthesis	84 (0.25%)	ko00770	Metabolism	Metabolism of cofactors and vitamins
95	Selenocompound metabolism	78 (0.23%)	ko00450	Metabolism	Metabolism of other amino acids
96	Histidine metabolism	75 (0.22%)	ko00340	Metabolism	Amino acid metabolism
97	Riboflavin metabolism	72 (0.21%)	ko00740	Metabolism	Metabolism of cofactors and vitamins
98	Benzoxazinoid biosynthesis	70 (0.21%)	ko00402	Metabolism	Biosynthesis of other secondary metabolites
99	Glycosaminoglycan degradation	63 (0.19%)	ko00531	Metabolism	Glycan biosynthesis and metabolism
100	Lysine biosynthesis	58 (0.17%)	ko00300	Metabolism	Amino acid metabolism
101	One carbon pool by folate	53 (0.16%)	ko00670	Metabolism	Metabolism of cofactors and vitamins
102	Isoquinoline alkaloid biosynthesis	51 (0.15%)	ko00950	Metabolism	Biosynthesis of other secondary metabolites
103	Linoleic acid metabolism	49 (0.14%)	ko00591	Metabolism	Lipid metabolism
104	Vitamin B6 metabolism	49 (0.14%)	ko00750	Metabolism	Metabolism of cofactors and vitamins
105	Brassinosteroid biosynthesis	48 (0.14%)	ko00905	Metabolism	Metabolism of terpenoids and polyketides
106	Tropane, piperidine and pyridine alkaloid biosynthesis	47 (0.14%)	ko00960	Metabolism	Biosynthesis of other secondary metabolites
107	Glycosphingolipid biosynthesis - ganglio series	45 (0.13%)	ko00604	Metabolism	Glycan biosynthesis and metabolism
108	Other types of O-glycan biosynthesis	45 (0.13%)	ko00514	Metabolism	Glycan biosynthesis and metabolism
109	Nicotinate and nicotinamide metabolism	45 (0.13%)	ko00760	Metabolism	Metabolism of cofactors and vitamins
110	Glucosinolate biosynthesis	43 (0.13%)	ko00966	Metabolism	Biosynthesis of other secondary metabolites
111	Isoflavonoid biosynthesis	40 (0.12%)	ko00943	Metabolism	Biosynthesis of other secondary metabolites
112	Arachidonic acid metabolism	40 (0.12%)	ko00590	Metabolism	Lipid metabolism
113	Non-homologous end-joining	38 (0.11%)	ko03450	Genetic Information Processing	Replication and repair
114	Folate biosynthesis	33 (0.1%)	ko00790	Metabolism	Metabolism of cofactors and vitamins
115	Photosynthesis - antenna proteins	30 (0.09%)	ko00196	Metabolism	Energy metabolism
116	Indole alkaloid biosynthesis	30 (0.09%)	ko00901	Metabolism	Biosynthesis of other secondary metabolites
117	Sulfur relay system	26 (0.08%)	ko04122	Genetic Information Processing	Folding, sorting and degradation
118	Thiamine metabolism	21 (0.06%)	ko00730	Metabolism	Metabolism of cofactors and vitamins
119	Glycosphingolipid biosynthesis - globo series	21 (0.06%)	ko00603	Metabolism	Glycan biosynthesis and metabolism
120	C5-Branched dibasic acid metabolism	21 (0.06%)	ko00660	Metabolism	Carbohydrate metabolism
121	Synthesis and degradation of ketone bodies	20 (0.06%)	ko00072	Metabolism	Lipid metabolism
122	Taurine and hypotaurine metabolism	19 (0.06%)	ko00430	Metabolism	Metabolism of other amino acids
123	Monoterpenoid biosynthesis	16 (0.05%)	ko00902	Metabolism	Metabolism of terpenoids and polyketides
124	Anthocyanin biosynthesis	15 (0.04%)	ko00942	Metabolism	Biosynthesis of other secondary metabolites
125	Lipoic acid metabolism	11 (0.03%)	ko00785	Metabolism	Metabolism of cofactors and vitamins
126	Biotin metabolism	6 (0.02%)	ko00780	Metabolism	Metabolism of cofactors and vitamins
127	Caffeine metabolism	2 (0.01%)	ko00232	Metabolism	Biosynthesis of other secondary metabolites
128	Betalain biosynthesis	1 (0%)	ko00965	Metabolism	Biosynthesis of other secondary metabolites
